# Supplementary material for: Detection and Genetic Characterization of Hepatitis B and D Viruses: A Multi-Site Cross-Sectional Study of People Who Use Illicit Drugs in the Amazon Region
Source: Viruses. 2021 Jul 15;13(7):1380. doi: 10.3390/v13071380 (PMC8310228; doi:10.3390/v13071380)
Supplement: Supplementary file 1 [file viruses-13-01380-s001.zip]

Archive with 3 entries (3 files):
- Figure S1.pdf
- Figure S2.pdf
- Tables S1 S2.pdf
